# Supplementary material for: Epidemiological tracing of bovine tuberculosis in Switzerland, multilocus variable number of tandem repeat analysis of Mycobacterium bovis and Mycobacterium caprae
Source: PLoS One. 2017 Feb 21;12(2):e0172474. doi: 10.1371/journal.pone.0172474 (PMC5319696; doi:10.1371/journal.pone.0172474)
Supplement: S1 Dataset — (XLSX) [file pone.0172474.s001.xlsx]

## Sheet: Additional 31 markers
																									5	5	2	2
	Marker		Alias		Primer pair sequence, 5' – 3'	Amplicon size (bp) in H37Rv			Repeat no. X length (bp) in H37Rv			Primer pairs reference
	0024		Mtub01		GACAAACAGGAGGGCGTTG	328				10 x 18		(Le Fleche et al., 2002)
					TATTACGACGACCGCTATGC
	0079		Mtub02		CGTGCACAGTTGGGTGTTTA	230				5 x 6		(Le Fleche et al., 2002)
					TTCGTTCAGGAACTCCAAGG
	569				TCAGCGTGTTTGTTACCC	632				2 x 56		(Smittipat et al., 2005)
					CTCTCGCCCATACCGGA
	917				CTTCGACTGTTCCAGCTGAC	436				2 x 58		(Smittipat et al., 2005)
					TATCTTCGAGCGCGAGGACT
	1121		Mtub12		CTCCCACACCCAGGACAC	215				3 x 15		(Le Fleche et al., 2002)
					CGGCCTACCCAACATTCC
	1281c		QUB1281c		GGGGCTGCGGACCTACGGACT	184				2 x 60		(Roring et al., 2002)
					CTGGACTCTTGCGGGGACTTCG
	1305				TGGAGGAGACCATCTCGC	344				2 x 62		(Smittipat et al., 2005)
					CCTTGTCGAGTCGGTTGC
	1443				CTTCGGCGACCTGTGGAATG	338				1 x 56		This study
					GTAGCGGTGCAAACCCAAATTG
	1451		QUB1451		GGTAGCCGTCGTCGAGAAGC	305				3 x 57		(Roring et al., 2002)
					CGCCACCACCGCACTGGC
	1612		QUB23		GCTGCACCGGTGCCCATC	141				5 x 21		(Skuce et al., 2002)
					CACCGGAGCCGGAACGGC
	1895		QUB1895		GGTGCACGGCCTCGGCTCC	319				4 x 57		(Roring et al., 2002)
					AAGCCCCGCCGCCAATCAA
	1907				GAACGTTGGAAGAGATCAGCC	589				2 x 56		(Smittipat et al., 2005)
					TACATCGGTACGCTCTCAACG
	1982a				GGAATTGAAGAAGCCCGACGAAG	379				2 x 75		This study
					CATCAACTCGATCGGCGTCG
	1982		QUB18		CCGGAATCTGCAATGGCGGCAAATTAAAAG	620				5 x 78		(Supply et al., 2006)
					TGATCTGACTCTGCCGCCGCTGCAAATA
	2074		Mtub24		AAATTCAAAGAGTTTCTCGACAGTG	805				3 x 56		(Le Fleche et al., 2002)
					GATCTTGAGAACCAAGATGTCCTT
	2163a		QUB-11a		CCCATCCCGCTTAGCACATTCGTA	305				2 x 69		(Skuce et al., 2002)
					TTCAGGGGGGATCCGGGA
	2372				ACCTCCGTTCCGATAATC	298				2 x 57		(Smittipat et al., 2005)
					CAGCTTTCAGCCTCCACA
	2705				CACGGTCTTGCCCAGCAAAC	229				1 x 94		This study
					GTTTGCTGGGCAAGACCGTG
	2990		Mtub31		GTGACGTTTACCGTGCTCTATTTC	257				2 x 55		(Le Fleche et al., 2002)
					GTCGTCGGACAGTTCTAGCTTT
	3155		QUB15		AGGGGTTCTCGGTCACCC	252				3 x 54		(Supply et al., 2006)
					TACATTCGCGGCCAAAGG
	3189				CCGTGACGGTTCAGTACATCC	217				2 x 57		This study
					GTTTCCTGCACGGTACGAGAC
	3232		QUB3232		CGGCGATGGTGCCGCCATG	349				3 x 56		(Supply, 2006)
					CTTGGTGAAGGCCCCGATG
	3239		ETR F		CTCGGTGATGGTCCGGCCGGTCAC	476				2 x 79		Frothingham & Meeker-O'Connell, 1998)
					GGAAGTGCTCGACAACGCCATGCC
	3291				TGCGCTCACTACCTCGATTGTC	281				1 x 57		This study
					GAGTATGTCGCCCAGCAAATGTC
	3351				CGACCGATACGCATTTGGATGAG	290				2 x 56		This study
					GAAACGAGCTTGCGGTCACC
	3336		QUB3636		GATCGGGTGCAGTGGTTTCAGGTG	571				5 x 59		(Allix-Beguec et al., 2014)
					GGGCGGCCAGCGGTGTC
	3594				ACCAGTACGAACCAACCTGC	498				3 x 56		(Smittipat et al., 2005)
					AACCGTGAGCTGAAGGCG
	3663		Mtub38		GCCCAAAAAGCATGGGAACGTGCCCCT	373				4 x 63		(Le Fleche et al., 2002)
					GGTTGTCCCCGCAGTATCTC
	3820				ACCCGTAAGCCGCTGCTG	310				3 x 57		This study
					CCAGGTAGACGCAGACGCG
	4120				GTTCACCGGAGCCAACC	447				2 x 57		(Smittipat et al., 2005)
					GAGGTGGTTTCGTGGTCG
	4155				GACTACTACGAGCACGCGATG	227				2 x 57		This study
					GTGATTGACGGTGCGATACCG
